# Supplementary material for: Approach of automatic 3D geological mapping: the case of the Kovdor phoscorite-carbonatite complex, NW Russia
Source: Sci Rep. 2017 Jul 31;7:6893. doi: 10.1038/s41598-017-06972-9 (PMC5537220; doi:10.1038/s41598-017-06972-9)
Supplement: Supplementary file 1 — Supplementary Dataset 1 [file 41598_2017_6972_MOESM1_ESM.xml]

<?xml version="1.0" encoding="UTF-8"?>
<PMML version="3.0"><Header copyright="Copyright (c) StatSoft, Inc. All Rights Reserved."><Application name="STATISTICA Automated Neural Networks (SANN)" version="2.0"/></Header><DataDictionary numberOfFields="5"><DataField name="Phoscor_Kod" optype="categorical"><Value value="1"/><Value value="10"/><Value value="100"/><Value value="11"/><Value value="12"/><Value value="13"/><Value value="14"/><Value value="2"/><Value value="3"/><Value value="5"/><Value value="6"/><Value value="7"/><Value value="8"/><Value value="9"/></DataField><DataField name="SiO2 clr" optype="continuous"/><DataField name="Fe magn clr" optype="continuous"/><DataField name="P2O5 clr" optype="continuous"/><DataField name="CO2 clr" optype="continuous"/></DataDictionary><NeuralNetwork modelName="1 in ИНС Предсказание минсостава по ряд опробованию c clr_RBF 4-26-14" functionName="classification"><MiningSchema><MiningField name="Phoscor_Kod" usageType="predicted"/><MiningField name="SiO2 clr" lowValue="-1.658020" highValue="2.162742"/><MiningField name="Fe magn clr" lowValue="-1.285385" highValue="2.270681"/><MiningField name="P2O5 clr" lowValue="-3.267945" highValue="0.474261"/><MiningField name="CO2 clr" lowValue="-2.109019" highValue="2.221031"/></MiningSchema><NeuralInputs numberOfInputs="4"><NeuralInput id="0"><DerivedField><NormContinuous field="SiO2 clr" shift="4.33949993779252e-001" scale="2.61727917344913e-001"><LinearNorm orig="-1.65801951194751e+000" norm="0.000000"/><LinearNorm orig="2.16274217883601e+000" norm="1.000000"/></NormContinuous></DerivedField></NeuralInput><NeuralInput id="1"><DerivedField><NormContinuous field="Fe magn clr" shift="3.61462661201457e-001" scale="2.81209559854836e-001"><LinearNorm orig="-1.28538539510552e+000" norm="0.000000"/><LinearNorm orig="2.27068147728748e+000" norm="1.000000"/></NormContinuous></DerivedField></NeuralInput><NeuralInput id="2"><DerivedField><NormContinuous field="P2O5 clr" shift="8.73266927178830e-001" scale="2.67222025715290e-001"><LinearNorm orig="-3.26794516597687e+000" norm="0.000000"/><LinearNorm orig="4.74261328129430e-001" norm="1.000000"/></NormContinuous></DerivedField></NeuralInput><NeuralInput id="3"><DerivedField><NormContinuous field="CO2 clr" shift="4.87065736292527e-001" scale="2.30944206745039e-001"><LinearNorm orig="-2.10901907069807e+000" norm="0.000000"/><LinearNorm orig="2.22103109204098e+000" norm="1.000000"/></NormContinuous></DerivedField></NeuralInput></NeuralInputs><NeuralLayer numberOfNeurons="26" activationFunction="radialBasis"><Neuron id="4" width="1.53261120762078e-001" activationFunction="radialBasis"><Con from="0" weight="2.94690832636060e-002"/><Con from="1" weight="2.41391264000768e-001"/><Con from="2" weight="9.05038481605094e-001"/><Con from="3" weight="9.15123448904437e-001"/></Neuron><Neuron id="5" width="8.32515418374039e-002" activationFunction="radialBasis"><Con from="0" weight="1.34360206725564e-001"/><Con from="1" weight="5.71484924718396e-001"/><Con from="2" weight="8.29688362183486e-001"/><Con from="3" weight="6.16599560478470e-001"/></Neuron><Neuron id="6" width="8.71397107192099e-002" activationFunction="radialBasis"><Con from="0" weight="5.61287362956625e-001"/><Con from="1" weight="5.80833605432384e-001"/><Con from="2" weight="9.11586597959146e-001"/><Con from="3" weight="1.61428952108619e-001"/></Neuron><Neuron id="7" width="2.03263311774007e-001" activationFunction="radialBasis"><Con from="0" weight="1.34755517395307e-001"/><Con from="1" weight="1.18287846640619e-001"/><Con from="2" weight="8.16312722044844e-001"/><Con from="3" weight="1.00000000000000e+000"/></Neuron><Neuron id="8" width="1.58298355063051e-001" activationFunction="radialBasis"><Con from="0" weight="3.15962262700059e-001"/><Con from="1" weight="7.06306855111443e-001"/><Con from="2" weight="8.43746361736765e-001"/><Con from="3" weight="3.33484614940605e-001"/></Neuron><Neuron id="9" width="2.51696646280962e-001" activationFunction="radialBasis"><Con from="0" weight="4.51987698776431e-001"/><Con from="1" weight="7.56944847992272e-001"/><Con from="2" weight="5.15182733916683e-001"/><Con from="3" weight="4.55829635839766e-001"/></Neuron><Neuron id="10" width="1.58298355063051e-001" activationFunction="radialBasis"><Con from="0" weight="3.73320835723764e-001"/><Con from="1" weight="8.11361340199047e-001"/><Con from="2" weight="7.77765266216272e-001"/><Con from="3" weight="2.53619644438850e-001"/></Neuron><Neuron id="11" width="6.90051228909169e-002" activationFunction="radialBasis"><Con from="0" weight="8.02776791452535e-001"/><Con from="1" weight="4.08581165573274e-001"/><Con from="2" weight="7.84727226531620e-001"/><Con from="3" weight="1.99442738405191e-001"/></Neuron><Neuron id="12" width="2.24118313995979e-001" activationFunction="radialBasis"><Con from="0" weight="3.99985574979840e-001"/><Con from="1" weight="7.74439223462273e-001"/><Con from="2" weight="9.61238427080341e-001"/><Con from="3" weight="1.01848526913944e-001"/></Neuron><Neuron id="13" width="2.51696646280962e-001" activationFunction="radialBasis"><Con from="0" weight="5.15340251942103e-001"/><Con from="1" weight="7.41079817580587e-001"/><Con from="2" weight="3.11707177543776e-001"/><Con from="3" weight="5.88809538551591e-001"/></Neuron><Neuron id="14" width="9.90582150525642e-002" activationFunction="radialBasis"><Con from="0" weight="7.51175084321514e-001"/><Con from="1" weight="5.53657681688615e-001"/><Con from="2" weight="6.44036098882377e-001"/><Con from="3" weight="2.47421693985235e-001"/></Neuron><Neuron id="15" width="8.32515418374039e-002" activationFunction="radialBasis"><Con from="0" weight="1.85895944320733e-001"/><Con from="1" weight="5.99477592377344e-001"/><Con from="2" weight="8.17326367370571e-001"/><Con from="3" weight="5.58819991334974e-001"/></Neuron><Neuron id="16" width="1.79347042553924e-001" activationFunction="radialBasis"><Con from="0" weight="3.72146158185361e-001"/><Con from="1" weight="5.49737015512951e-001"/><Con from="2" weight="8.59868209596978e-001"/><Con from="3" weight="3.98559209911378e-001"/></Neuron><Neuron id="17" width="8.32515418374039e-002" activationFunction="radialBasis"><Con from="0" weight="1.85895944320733e-001"/><Con from="1" weight="5.99477592377344e-001"/><Con from="2" weight="8.17326367370571e-001"/><Con from="3" weight="5.58819991334974e-001"/></Neuron><Neuron id="18" width="6.90051228909169e-002" activationFunction="radialBasis"><Con from="0" weight="8.46617714401793e-001"/><Con from="1" weight="4.21106334413512e-001"/><Con from="2" weight="7.33115816628734e-001"/><Con from="3" weight="1.95076621880459e-001"/></Neuron><Neuron id="19" width="1.43644401447578e-001" activationFunction="radialBasis"><Con from="0" weight="7.96956397854341e-001"/><Con from="1" weight="3.88530723307662e-001"/><Con from="2" weight="3.77758049774708e-001"/><Con from="3" weight="5.72764451967303e-001"/></Neuron><Neuron id="20" width="1.04322077501620e-001" activationFunction="radialBasis"><Con from="0" weight="5.91967370268141e-001"/><Con from="1" weight="4.94079076011977e-001"/><Con from="2" weight="9.60703833611946e-001"/><Con from="3" weight="1.63155738861586e-001"/></Neuron><Neuron id="21" width="1.51404311481322e-001" activationFunction="radialBasis"><Con from="0" weight="2.50919715049292e-001"/><Con from="1" weight="6.89763620833381e-001"/><Con from="2" weight="7.71418602528607e-001"/><Con from="3" weight="4.66971828760956e-001"/></Neuron><Neuron id="22" width="1.74295877066144e-001" activationFunction="radialBasis"><Con from="0" weight="6.89039138138436e-001"/><Con from="1" weight="6.10100258464978e-001"/><Con from="2" weight="8.81721711074397e-001"/><Con from="3" weight="5.04781150149617e-002"/></Neuron><Neuron id="23" width="2.06067513166444e-001" activationFunction="radialBasis"><Con from="0" weight="1.46183382092794e-001"/><Con from="1" weight="5.17060992317386e-001"/><Con from="2" weight="6.97818304498822e-001"/><Con from="3" weight="7.64830312939261e-001"/></Neuron><Neuron id="24" width="1.56504581805513e-001" activationFunction="radialBasis"><Con from="0" weight="2.64256777326000e-001"/><Con from="1" weight="5.88874329860080e-001"/><Con from="2" weight="6.91276789326172e-001"/><Con from="3" weight="6.07320905508399e-001"/></Neuron><Neuron id="25" width="1.53261120762078e-001" activationFunction="radialBasis"><Con from="0" weight="4.36346670857256e-002"/><Con from="1" weight="3.18386797055906e-001"/><Con from="2" weight="9.57338917321019e-001"/><Con from="3" weight="7.94190989714580e-001"/></Neuron><Neuron id="26" width="1.43644401447578e-001" activationFunction="radialBasis"><Con from="0" weight="7.65076007643249e-001"/><Con from="1" weight="3.98790409070677e-001"/><Con from="2" weight="4.92588620095765e-001"/><Con from="3" weight="4.93228084467859e-001"/></Neuron><Neuron id="27" width="8.71397107192099e-002" activationFunction="radialBasis"><Con from="0" weight="5.02938344686219e-001"/><Con from="1" weight="5.83242190609368e-001"/><Con from="2" weight="9.75970455390554e-001"/><Con from="3" weight="1.55293899476010e-001"/></Neuron><Neuron id="28" width="9.90582150525642e-002" activationFunction="radialBasis"><Con from="0" weight="6.84857523599146e-001"/><Con from="1" weight="5.63566332644106e-001"/><Con from="2" weight="7.15987535463646e-001"/><Con from="3" weight="2.35618282640673e-001"/></Neuron><Neuron id="29" width="1.63296854133113e-001" activationFunction="radialBasis"><Con from="0" weight="8.25808796783272e-001"/><Con from="1" weight="2.65101351873417e-001"/><Con from="2" weight="8.25176429317523e-001"/><Con from="3" weight="2.61995071334151e-001"/></Neuron></NeuralLayer><NeuralLayer numberOfNeurons="14" activationFunction="identity"><Neuron id="30" bias="3.36425666439095e-002" activationFunction="identity"><Con from="4" weight="6.87110225579803e-001"/><Con from="5" weight="2.69603445526642e-001"/><Con from="6" weight="2.56879361446959e-002"/><Con from="7" weight="6.36626963320815e-001"/><Con from="8" weight="3.58957830977122e-002"/><Con from="9" weight="-5.47971953978577e-002"/><Con from="10" weight="-3.50760662747020e-002"/><Con from="11" weight="1.06326544324177e-002"/><Con from="12" weight="-7.02882257529878e-003"/><Con from="13" weight="2.84813571933731e-002"/><Con from="14" weight="-3.62665158337714e-002"/><Con from="15" weight="-1.29499211514956e+001"/><Con from="16" weight="-1.12490344184684e-001"/><Con from="17" weight="1.25975583871048e+001"/><Con from="18" weight="-1.10770953587980e-002"/><Con from="19" weight="-8.87277920353438e-003"/><Con from="20" weight="-6.35434094554406e-003"/><Con from="21" weight="1.72923193881047e-001"/><Con from="22" weight="-2.98995088275441e-002"/><Con from="23" weight="7.23923110431676e-001"/><Con from="24" weight="-4.12456450375695e-001"/><Con from="25" weight="-1.62224679107478e-001"/><Con from="26" weight="-3.45156276125977e-002"/><Con from="27" weight="2.89537629630839e-005"/><Con from="28" weight="3.60889987184299e-002"/><Con from="29" weight="-3.57331557508455e-002"/></Neuron><Neuron id="31" bias="1.20613303620297e-001" activationFunction="identity"><Con from="4" weight="1.06021396718015e-001"/><Con from="5" weight="-1.85906292435217e-002"/><Con from="6" weight="2.32897606525055e-002"/><Con from="7" weight="-1.46147202290509e-001"/><Con from="8" weight="-2.26947382066963e-001"/><Con from="9" weight="-5.04840555968499e-002"/><Con from="10" weight="6.20343206527625e-002"/><Con from="11" weight="1.08931782010981e-001"/><Con from="12" weight="-1.01465344040600e-001"/><Con from="13" weight="-1.08792041886055e-001"/><Con from="14" weight="-3.13969596237976e-003"/><Con from="15" weight="-2.34014813410276e+001"/><Con from="16" weight="1.55875253557139e-001"/><Con from="17" weight="2.33470187608034e+001"/><Con from="18" weight="-7.24109706483526e-002"/><Con from="19" weight="-5.79181044026357e-003"/><Con from="20" weight="-6.60679587018519e-002"/><Con from="21" weight="-2.46705241429583e-002"/><Con from="22" weight="-9.84327989705349e-002"/><Con from="23" weight="-7.13543775568769e-002"/><Con from="24" weight="-3.76425010466606e-002"/><Con from="25" weight="-1.63971776986227e-001"/><Con from="26" weight="-2.11692206004816e-001"/><Con from="27" weight="2.03070622790411e-002"/><Con from="28" weight="-6.77051540237932e-002"/><Con from="29" weight="-1.73747893840594e-001"/></Neuron><Neuron id="32" bias="6.86600993496961e-001" activationFunction="identity"><Con from="4" weight="2.47758384946336e-001"/><Con from="5" weight="-6.46049479126366e-002"/><Con from="6" weight="4.39300515018278e-001"/><Con from="7" weight="-7.03523365889299e-001"/><Con from="8" weight="6.04027996168302e-001"/><Con from="9" weight="-3.02960130153650e-001"/><Con from="10" weight="-3.73983127564357e-001"/><Con from="11" weight="3.89585101696381e-001"/><Con from="12" weight="-5.13033204659026e-001"/><Con from="13" weight="-6.42188664088771e-001"/><Con from="14" weight="6.11292361926444e-002"/><Con from="15" weight="4.22670687453455e+001"/><Con from="16" weight="-7.41328848139139e-001"/><Con from="17" weight="-4.22835079249967e+001"/><Con from="18" weight="-1.85388808229319e-001"/><Con from="19" weight="1.18928573771765e-001"/><Con from="20" weight="-3.72817889998055e-001"/><Con from="21" weight="-2.72788588923542e-001"/><Con from="22" weight="-5.28694113637971e-001"/><Con from="23" weight="-6.13877524744245e-001"/><Con from="24" weight="2.12842871539438e-001"/><Con from="25" weight="-4.92096925480746e-001"/><Con from="26" weight="-3.89648692503719e-001"/><Con from="27" weight="-8.17718455820081e-002"/><Con from="28" weight="-3.26187520930334e-001"/><Con from="29" weight="-1.70084829900874e-001"/></Neuron><Neuron id="33" bias="-2.05024525049378e-001" activationFunction="identity"><Con from="4" weight="6.84045137829410e-002"/><Con from="5" weight="1.54585329721478e-001"/><Con from="6" weight="2.16013318470173e-001"/><Con from="7" weight="1.57203467485309e-001"/><Con from="8" weight="-1.81899711297057e-001"/><Con from="9" weight="3.35343890917752e-001"/><Con from="10" weight="-1.80158589971422e-001"/><Con from="11" weight="-9.15016520223546e-001"/><Con from="12" weight="9.87908145109715e-001"/><Con from="13" weight="1.20478194187602e-002"/><Con from="14" weight="-4.73021507519479e-001"/><Con from="15" weight="-2.52397147048758e+001"/><Con from="16" weight="8.48711371305204e-001"/><Con from="17" weight="2.52487856218970e+001"/><Con from="18" weight="5.36829509344550e-001"/><Con from="19" weight="2.07741559747811e-001"/><Con from="20" weight="-1.05274373290055e-001"/><Con from="21" weight="-5.12470389235235e-001"/><Con from="22" weight="5.98685530431113e-001"/><Con from="23" weight="1.97433882414259e-001"/><Con from="24" weight="-1.82296304709761e-001"/><Con from="25" weight="1.76923562224156e-002"/><Con from="26" weight="1.16672912042559e-001"/><Con from="27" weight="1.50948999376805e-001"/><Con from="28" weight="6.82113790612867e-001"/><Con from="29" weight="1.64785328801920e-001"/></Neuron><Neuron id="34" bias="-1.20783939063427e-001" activationFunction="identity"><Con from="4" weight="2.71221298264216e-002"/><Con from="5" weight="1.66218532732588e-001"/><Con from="6" weight="-1.88684721928517e-001"/><Con from="7" weight="1.18859897997590e-001"/><Con from="8" weight="-9.93019946555328e-001"/><Con from="9" weight="3.05932107696865e-001"/><Con from="10" weight="2.62309588377109e-001"/><Con from="11" weight="-1.67217475327007e-002"/><Con from="12" weight="1.00092647480839e-001"/><Con from="13" weight="-6.14301484133114e-002"/><Con from="14" weight="1.61910638159153e-001"/><Con from="15" weight="-6.53797518124129e+000"/><Con from="16" weight="7.05827606170514e-001"/><Con from="17" weight="5.99615226895834e+000"/><Con from="18" weight="3.66726184711405e-002"/><Con from="19" weight="1.51413722885244e-001"/><Con from="20" weight="-8.51492680800528e-003"/><Con from="21" weight="4.88738995354619e-001"/><Con from="22" weight="7.68915570045267e-002"/><Con from="23" weight="-5.20750787307053e-002"/><Con from="24" weight="2.69037141665798e-002"/><Con from="25" weight="9.51115955768604e-002"/><Con from="26" weight="-8.49965453545485e-003"/><Con from="27" weight="1.45292268892148e-001"/><Con from="28" weight="-2.13526992448668e-001"/><Con from="29" weight="1.15566486315211e-001"/></Neuron><Neuron id="35" bias="4.82933448495302e-002" activationFunction="identity"><Con from="4" weight="-1.48786010006221e+000"/><Con from="5" weight="-3.28564660914650e-001"/><Con from="6" weight="-4.74483150454995e-003"/><Con from="7" weight="4.48589891658985e-001"/><Con from="8" weight="-2.16831916517266e-001"/><Con from="9" weight="-8.06746667852530e-002"/><Con from="10" weight="1.08466665431578e-001"/><Con from="11" weight="4.24854167356751e-002"/><Con from="12" weight="-4.60614547748699e-002"/><Con from="13" weight="-1.36830965175998e-002"/><Con from="14" weight="6.38462173938014e-003"/><Con from="15" weight="-2.51500633221704e+000"/><Con from="16" weight="1.21802687525095e-001"/><Con from="17" weight="2.55654817957945e+000"/><Con from="18" weight="-2.83601071219528e-002"/><Con from="19" weight="1.77505664100091e-002"/><Con from="20" weight="-3.10644857513518e-002"/><Con from="21" weight="8.74164800864264e-002"/><Con from="22" weight="-3.75396452028592e-002"/><Con from="23" weight="2.84253914494599e-001"/><Con from="24" weight="-2.36290693193521e-001"/><Con from="25" weight="1.17151822699073e+000"/><Con from="26" weight="-8.82269906528189e-002"/><Con from="27" weight="3.40565321466489e-002"/><Con from="28" weight="-2.40499738088113e-002"/><Con from="29" weight="-6.93780884774198e-002"/></Neuron><Neuron id="36" bias="5.71172141434712e-002" activationFunction="identity"><Con from="4" weight="6.53361524749903e-002"/><Con from="5" weight="-5.74952048500087e-001"/><Con from="6" weight="1.06851589013123e-001"/><Con from="7" weight="-6.65780540179935e-002"/><Con from="8" weight="8.31001086873126e-001"/><Con from="9" weight="1.10916943615152e-001"/><Con from="10" weight="-3.75876527669443e-001"/><Con from="11" weight="3.56602304457578e-002"/><Con from="12" weight="-6.46650383509134e-002"/><Con from="13" weight="2.14968831981380e-001"/><Con from="14" weight="-6.36499644313850e-002"/><Con from="15" weight="2.21230220067796e+001"/><Con from="16" weight="-3.82974671182460e-001"/><Con from="17" weight="-2.17708432769254e+001"/><Con from="18" weight="-2.80214430804384e-002"/><Con from="19" weight="-7.52890844291881e-003"/><Con from="20" weight="6.51649208749372e-003"/><Con from="21" weight="-8.43533700322034e-001"/><Con from="22" weight="-3.71073132987213e-002"/><Con from="23" weight="-2.11311312504080e-001"/><Con from="24" weight="7.83508739737283e-001"/><Con from="25" weight="-1.71509440718581e-002"/><Con from="26" weight="-2.18307889545813e-001"/><Con from="27" weight="-1.30341850339793e-001"/><Con from="28" weight="6.63630661151374e-003"/><Con from="29" weight="-6.70695584912831e-002"/></Neuron><Neuron id="37" bias="7.82066533283963e-002" activationFunction="identity"><Con from="4" weight="5.08241271086734e-002"/><Con from="5" weight="2.31331805064739e-002"/><Con from="6" weight="-1.94222909262788e-001"/><Con from="7" weight="-8.69635953697114e-002"/><Con from="8" weight="-5.18023531717613e-001"/><Con from="9" weight="1.56989698768105e-001"/><Con from="10" weight="5.85154488407755e-001"/><Con from="11" weight="7.07997144199189e-002"/><Con from="12" weight="-1.94051805062286e-001"/><Con from="13" weight="-2.20863641971431e-001"/><Con from="14" weight="-1.86325870137632e-002"/><Con from="15" weight="-2.37311174138080e+001"/><Con from="16" weight="-2.52201066410420e-002"/><Con from="17" weight="2.36033628790034e+001"/><Con from="18" weight="-4.81463948612846e-002"/><Con from="19" weight="7.48945612603807e-002"/><Con from="20" weight="7.01710194306267e-002"/><Con from="21" weight="2.52520780666987e-001"/><Con from="22" weight="-9.72869384364505e-002"/><Con from="23" weight="-8.50790038817404e-002"/><Con from="24" weight="-1.63713357356959e-002"/><Con from="25" weight="-6.83096556500126e-002"/><Con from="26" weight="-1.82371608056514e-001"/><Con from="27" weight="3.64217183450999e-001"/><Con from="28" weight="-3.94902085057311e-002"/><Con from="29" weight="-9.82841649603207e-002"/></Neuron><Neuron id="38" bias="-1.16927800846468e-001" activationFunction="identity"><Con from="4" weight="-4.52753255831601e-002"/><Con from="5" weight="-3.22647489510397e-003"/><Con from="6" weight="-6.31221778914883e-002"/><Con from="7" weight="1.21292414341811e-001"/><Con from="8" weight="-7.67355301173925e-002"/><Con from="9" weight="3.90929995180301e-002"/><Con from="10" weight="7.12094153890636e-002"/><Con from="11" weight="-4.84736960612184e-001"/><Con from="12" weight="7.60647501551881e-002"/><Con from="13" weight="1.07309412699880e-001"/><Con from="14" weight="3.58785254446081e-001"/><Con from="15" weight="1.82610023030119e+001"/><Con from="16" weight="1.12794473822765e-001"/><Con from="17" weight="-1.82559516508980e+001"/><Con from="18" weight="4.89927733360495e-001"/><Con from="19" weight="2.67230538132593e-001"/><Con from="20" weight="6.12273871833992e-002"/><Con from="21" weight="3.18010946797498e-002"/><Con from="22" weight="1.28134801063492e-001"/><Con from="23" weight="1.00456090101508e-001"/><Con from="24" weight="-1.80683533432370e-002"/><Con from="25" weight="8.82540672406370e-002"/><Con from="26" weight="9.13452898297598e-001"/><Con from="27" weight="-2.32725137502289e-002"/><Con from="28" weight="-1.68780573676031e-001"/><Con from="29" weight="1.48218478534090e-001"/></Neuron><Neuron id="39" bias="1.69229770673011e-001" activationFunction="identity"><Con from="4" weight="2.08340190090027e-002"/><Con from="5" weight="2.10407914773546e-001"/><Con from="6" weight="4.30397142161734e-001"/><Con from="7" weight="-1.61189610381490e-001"/><Con from="8" weight="1.16608165032153e+000"/><Con from="9" weight="-2.14521814190838e-001"/><Con from="10" weight="-1.69827057377864e-001"/><Con from="11" weight="6.25624475531257e-002"/><Con from="12" weight="5.15000204572545e-003"/><Con from="13" weight="-4.79671800978323e-002"/><Con from="14" weight="-3.08267426146450e-001"/><Con from="15" weight="3.49912813624032e+001"/><Con from="16" weight="-6.87766831490913e-001"/><Con from="17" weight="-3.52516227417243e+001"/><Con from="18" weight="-3.42157155335470e-002"/><Con from="19" weight="-1.15730190067427e-001"/><Con from="20" weight="8.10507518718738e-002"/><Con from="21" weight="7.69713092473553e-002"/><Con from="22" weight="-2.96377862227382e-001"/><Con from="23" weight="-1.17634783176393e-001"/><Con from="24" weight="4.61993230946871e-002"/><Con from="25" weight="-1.02479432034712e-001"/><Con from="26" weight="-1.24877438717568e-001"/><Con from="27" weight="-6.91855452645740e-001"/><Con from="28" weight="4.21838211454729e-001"/><Con from="29" weight="-1.79045645868445e-001"/></Neuron><Neuron id="40" bias="-2.39358403182302e-004" activationFunction="identity"><Con from="4" weight="1.80099414545272e-001"/><Con from="5" weight="-1.20506649785738e-001"/><Con from="6" weight="-7.62447545616882e-003"/><Con from="7" weight="-5.98455719520812e-002"/><Con from="8" weight="-1.10482038915993e-001"/><Con from="9" weight="-4.94936585091857e-002"/><Con from="10" weight="-8.46712946790156e-004"/><Con from="11" weight="-3.38441218120418e-003"/><Con from="12" weight="5.79705465348843e-002"/><Con from="13" weight="5.38582320048213e-002"/><Con from="14" weight="-4.06224312953721e-002"/><Con from="15" weight="-1.97929880727779e+001"/><Con from="16" weight="-1.52933843408348e-001"/><Con from="17" weight="2.08587313326852e+001"/><Con from="18" weight="5.63166056786145e-003"/><Con from="19" weight="-4.20754331462668e-002"/><Con from="20" weight="2.45462626772185e-002"/><Con from="21" weight="4.01231804891282e-001"/><Con from="22" weight="-2.18635474915702e-002"/><Con from="23" weight="-1.91949116329678e-002"/><Con from="24" weight="3.06067797557801e-001"/><Con from="25" weight="-1.61755319859207e-001"/><Con from="26" weight="1.53001489423225e-002"/><Con from="27" weight="4.26638082293697e-002"/><Con from="28" weight="7.34369514480527e-002"/><Con from="29" weight="6.99104818945167e-003"/></Neuron><Neuron id="41" bias="1.98560954610059e-001" activationFunction="identity"><Con from="4" weight="-7.09714336990742e-005"/><Con from="5" weight="1.99761631988045e-001"/><Con from="6" weight="1.17829835494630e-001"/><Con from="7" weight="-1.82724960784246e-001"/><Con from="8" weight="1.86577441132577e-002"/><Con from="9" weight="1.94594429095648e-001"/><Con from="10" weight="-2.33597082214342e-001"/><Con from="11" weight="2.39617318992907e-001"/><Con from="12" weight="-8.34799893418278e-002"/><Con from="13" weight="2.08007900101625e-001"/><Con from="14" weight="5.29628939107909e-001"/><Con from="15" weight="5.05851455621035e+000"/><Con from="16" weight="-1.72191072488701e-001"/><Con from="17" weight="-5.04115627799211e+000"/><Con from="18" weight="-3.01266470427504e-001"/><Con from="19" weight="-9.23378393662691e-002"/><Con from="20" weight="-7.64248297605515e-002"/><Con from="21" weight="4.74099025602491e-002"/><Con from="22" weight="-1.35179115583029e-001"/><Con from="23" weight="-1.15638852108448e-001"/><Con from="24" weight="-3.65480625576301e-001"/><Con from="25" weight="-1.05953270498391e-001"/><Con from="26" weight="-2.31273117748806e-001"/><Con from="27" weight="-1.15410696921799e-001"/><Con from="28" weight="-4.35202005796391e-001"/><Con from="29" weight="-2.96813039238369e-001"/></Neuron><Neuron id="42" bias="3.02552144820004e-004" activationFunction="identity"><Con from="4" weight="-3.10524060148131e-003"/><Con from="5" weight="5.71514315898629e-002"/><Con from="6" weight="1.79543514589510e-003"/><Con from="7" weight="3.15645762234021e-003"/><Con from="8" weight="-1.71251717064094e-001"/><Con from="9" weight="-4.02325565320545e-001"/><Con from="10" weight="2.29573526421730e-001"/><Con from="11" weight="-1.43654956162054e-002"/><Con from="12" weight="-2.54866721929988e-002"/><Con from="13" weight="5.34113588625908e-001"/><Con from="14" weight="-5.41584615182744e-003"/><Con from="15" weight="1.22132540848854e+001"/><Con from="16" weight="1.11412203325712e-001"/><Con from="17" weight="-1.22907565351352e+001"/><Con from="18" weight="7.96511096972682e-003"/><Con from="19" weight="-7.96532798083505e-002"/><Con from="20" weight="-1.71408838786315e-002"/><Con from="21" weight="1.41648590260817e-001"/><Con from="22" weight="2.42927522915172e-002"/><Con from="23" weight="-1.28825705661947e-002"/><Con from="24" weight="-6.10645699771931e-003"/><Con from="25" weight="1.01025714402105e-002"/><Con from="26" weight="3.75334535330931e-002"/><Con from="27" weight="1.84886857459101e-002"/><Con from="28" weight="5.79055536038004e-002"/><Con from="29" weight="5.07881774474394e-003"/></Neuron><Neuron id="43" bias="4.53297225887130e-002" activationFunction="identity"><Con from="4" weight="8.08289188873207e-002"/><Con from="5" weight="1.89864384401814e-002"/><Con from="6" weight="-9.04780334102432e-001"/><Con from="7" weight="-7.34523179358455e-002"/><Con from="8" weight="-1.64171468885118e-001"/><Con from="9" weight="1.37374203110212e-002"/><Con from="10" weight="5.39760628883406e-002"/><Con from="11" weight="4.66656712316694e-001"/><Con from="12" weight="-1.88412020910262e-001"/><Con from="13" weight="-5.84517001028053e-002"/><Con from="14" weight="-1.68205908274984e-001"/><Con from="15" weight="3.20727471737193e+001"/><Con from="16" weight="2.23700222436929e-001"/><Con from="17" weight="-3.21170688809718e+001"/><Con from="18" weight="-3.64802900637444e-001"/><Con from="19" weight="-4.80109301604049e-001"/><Con from="20" weight="4.40923486810082e-001"/><Con from="21" weight="-4.55129226149477e-002"/><Con from="22" weight="4.58788866961444e-001"/><Con from="23" weight="-2.77055371133615e-003"/><Con from="24" weight="-1.01870128260368e-001"/><Con from="25" weight="-1.04842083020464e-001"/><Con from="26" weight="4.22881422686117e-001"/><Con from="27" weight="2.67010315290921e-001"/><Con from="28" weight="-3.05027082820042e-003"/><Con from="29" weight="6.57852397967333e-001"/></Neuron></NeuralLayer><NeuralOutputs numberOfOutputs="14"><NeuralOutput outputNeuron="30"><DerivedField optype="categorical"><NormDiscrete field="Phoscor_Kod" value="1"/></DerivedField></NeuralOutput><NeuralOutput outputNeuron="31"><DerivedField optype="categorical"><NormDiscrete field="Phoscor_Kod" value="10"/></DerivedField></NeuralOutput><NeuralOutput outputNeuron="32"><DerivedField optype="categorical"><NormDiscrete field="Phoscor_Kod" value="100"/></DerivedField></NeuralOutput><NeuralOutput outputNeuron="33"><DerivedField optype="categorical"><NormDiscrete field="Phoscor_Kod" value="11"/></DerivedField></NeuralOutput><NeuralOutput outputNeuron="34"><DerivedField optype="categorical"><NormDiscrete field="Phoscor_Kod" value="12"/></DerivedField></NeuralOutput><NeuralOutput outputNeuron="35"><DerivedField optype="categorical"><NormDiscrete field="Phoscor_Kod" value="13"/></DerivedField></NeuralOutput><NeuralOutput outputNeuron="36"><DerivedField optype="categorical"><NormDiscrete field="Phoscor_Kod" value="14"/></DerivedField></NeuralOutput><NeuralOutput outputNeuron="37"><DerivedField optype="categorical"><NormDiscrete field="Phoscor_Kod" value="2"/></DerivedField></NeuralOutput><NeuralOutput outputNeuron="38"><DerivedField optype="categorical"><NormDiscrete field="Phoscor_Kod" value="3"/></DerivedField></NeuralOutput><NeuralOutput outputNeuron="39"><DerivedField optype="categorical"><NormDiscrete field="Phoscor_Kod" value="5"/></DerivedField></NeuralOutput><NeuralOutput outputNeuron="40"><DerivedField optype="categorical"><NormDiscrete field="Phoscor_Kod" value="6"/></DerivedField></NeuralOutput><NeuralOutput outputNeuron="41"><DerivedField optype="categorical"><NormDiscrete field="Phoscor_Kod" value="7"/></DerivedField></NeuralOutput><NeuralOutput outputNeuron="42"><DerivedField optype="categorical"><NormDiscrete field="Phoscor_Kod" value="8"/></DerivedField></NeuralOutput><NeuralOutput outputNeuron="43"><DerivedField optype="categorical"><NormDiscrete field="Phoscor_Kod" value="9"/></DerivedField></NeuralOutput></NeuralOutputs></NeuralNetwork></PMML>
