# Supplementary material for: Approach of automatic 3D geological mapping: the case of the Kovdor phoscorite-carbonatite complex, NW Russia
Source: Sci Rep. 2017 Jul 31;7:6893. doi: 10.1038/s41598-017-06972-9 (PMC5537220; doi:10.1038/s41598-017-06972-9)
Supplement: Supplementary file 2 — Supplementary Dataset 2 [file 41598_2017_6972_MOESM2_ESM.xls]

## Sheet: Лист1
Supplementary Materials 1
Calculation of phoscorite names by bulk rock chemistry
(insert your values of SiO2, Fe magn, P2O5 and CO2 content in B7-E16 cells, and get the name of your phoscorite in N7-N16 cells)
	Bulk chemistry, wt. %
Sample	SiO2	Fe magn	P2O5	CO2	Rock class	C	M	A	F	*3-4	*2	*1	Rock type
1	25.06	18.0462	0.5	1.2	Host rock	_	_	_	_	1-2	other	other	Host rock
2	7.4	21.0221	8.07736	12.5733	Phoscorite	C	M	A	F	CMAF	other	other	CMAF
3	8	9.07146	2	5	Phoscorite	_	_	_	F	1-2	other	F	F
4	3.73	15.2769	8.32571	19.979	Phoscorite	C	M	A	_	CMA	other	other	CMA
5	8	25	2	5	Phoscorite	_	M	_	F	1-2	MF	other	MF
6	8.71	31.2004	10.2527	1.72896	Phoscorite	_	M	A	F	MAF	other	other	MAF
7	3	5	8	13	Phoscorite	C	_	A	_	1-2	CA	other	CA
8	2	5	3	22	Carbonatite	_	_	_	_	1-2	other	other	Carbonatite
9	7.21	6.5	5.32	8.22	Phoscorite	_	_	A	F	1-2	AF	other	AF
10	6	2	3	6	Phoscorite	_	_	_	_	1-2	other	other	other
Electronic supplement of:
Kalashnikov A.O., Ivanyuk G.Yu., Mikhailova J.A., Sokharev V.A. Approach of automatic 3D geological mapping: the case of the Kovdor phoscorite-carbonatite complex, NW Russia. Scientific Reports, 2017.
